# Supplementary material for: The health and condition responses of Delta Smelt to fasting: A time series experiment
Source: PLoS One. 2020 Sep 24;15(9):e0239358. doi: 10.1371/journal.pone.0239358 (PMC7514091; doi:10.1371/journal.pone.0239358)
Supplement: S1 Data — (XLSX) [file pone.0239358.s003.xlsx]

## Sheet: metadata
RNA	μg/mg tissue
DNA	μg/mg tissue
cf	Condition factor
hsi	Hepatosomatic index (liver wt/body weight)
TAG	triglyceride (μmol/mg protein)
protein	mg protein per mg skeletal muscle
hepatocyte area	square μm
nucleus area	square μm

## Sheet: cf hsi rna_dna tag
day	treatment	fork_length_mm	fish_weight_g	liver_weight_mg	liver_weight_g	cf	hsi	rna_dna	tag	protein																		comments
0	Feeding	40	0.36832	2	0.002	0.5755	0.54301	1.49	0.1808	0.0266013																		highlight yellow liver all fixed in formalin
0	Feeding	48	0.6116	3.8	0.0038	0.55302	0.62132	2.4	0.239839	0.0143516																		changed fork length to 48 from 42 mm based on photo
0	Feeding	42	0.384	3.3	0.0033	0.5183	0.85938	1.53	0.257782	0.0190173
0	Feeding	42	0.47081	8.8	0.0088	0.63547	1.86912	1.55	0.273549	0.0174527
0	No feeding	36	0.22561	8.2	0.0082	0.48356	3.63459	1.23	0.234568	0.0160703
0	No feeding	33	0.21322	6	0.006	0.59332	2.81399	2.65	0.252224	0.0130416
0	No feeding	44	0.54435	3.3	0.0033	0.63903	0.60623	1.93	0.253928	0.0245356
0	No feeding	48	0.63432	2.6	0.0026	0.57357	0.40989	2.04	0.146295	0.0379076
0	No feeding	41	0.45544	3.3	0.0033	0.66081	0.72457	3.85	0.198457	0.0384531
0	No feeding	43	0.47217	6	0.006	0.59387	1.27073	1.31	0.194109	0.0194897
0	No feeding	45	0.53782	6.9	0.0069	0.5902	1.28296	1.88	0.238831	0.0139806
0	No feeding	41	0.47452	2.8	0.0028	0.6885	0.59007	2.78	0.340159	0.0140517
0	Feeding	37	0.26915	7	0.007	0.53136	2.60078	2.51	0.318097	0.0113657
0	Feeding	57	1.00647	7.2	0.0072	0.54347	0.71537	2.7	0.232687	0.0133997
0	Feeding	49	0.69611	8.2	0.0082	0.59168	1.17797	1.72	0.399748	0.0111376
0	Feeding	46	0.57024	5.1	0.0051	0.58585	0.89436	1.81	0.230646	0.0150858
0	Feeding	43	0.49775	4.3	0.0043	0.62605	0.86389	2.71	0.325876	0.0107565
0	Feeding	42	0.38478	5.9	0.0059	0.51936	1.53334	1.71	0.207621	0.0283409
0	Feeding	47	0.63504	7.5	0.0075	0.61166	1.18103	1.84	0.226481	0.0161526
0	Feeding	40	0.40912	3.4	0.0034	0.63925	0.83105	2.5	0.249562	0.0144096
0	No feeding	51	0.96063	14.3	0.0143	0.72418	1.48861	2.63	0.263244	0.0143982																		changed fork length to 51 from 50 based on photo
0	No feeding	49	0.69865	8.7	0.0087	0.59384	1.24526	2.25	0.322029	0.0100727
0	No feeding	36	0.21465	2.2	0.0022	0.46007	1.02492																					too small to get muscle
0	No feeding	37	0.28876	2.3	0.0023	0.57007	0.79651	2.14	0.296787	0.0114197																		pale liver
0	Feeding	42	0.3835	2.6	0.0026	0.51763	0.67797	2.06	0.207477	0.016189
0	Feeding	41	0.40886	4.3	0.0043	0.59323	1.0517	2.65	0.305929	0.0127341
0	Feeding	51	0.83713	5.8	0.0058	0.63108	0.69284	2.77	0.192388	0.0175772
0	Feeding	33	0.16362	2.3	0.0023	0.4553	1.4057	1.74	0.14854	0.0372787																		no gill, no otolith
0	No feeding	36	0.21807	3.1	0.0031	0.4674	1.42156	2.35	0.255406	0.0245319
0	No feeding	52	0.88108	6.4	0.0064	0.62662	0.72638	3.49	0.190714	0.0176552																		red liver
0	No feeding	32	0.15909	4.3	0.0043	0.4855	2.70287	1.89	0.19694	0.0173636
0	No feeding	42	0.31218			0.42136		2.21	0.175949	0.0394951																		no liver , very tiny fish
1	Feeding	42	0.36857	8.5	0.0085	0.49748	2.30621	2.01	0.213255	0.0348317
1	Feeding	51	0.70108	11.7	0.0117	0.52851	1.66885	1.74	0.304246	0.0198385
1	Feeding	38	0.24448	7.1	0.0071	0.44555	2.90412	1.94	0.207775	0.0550631
1	Feeding	46	0.51795	12	0.012	0.53213	2.31683	2	0.210292	0.0251231
1	No feeding	35	0.23793	4.1	0.0041	0.55494	1.7232	1.83	0.252812	0.0353336
1	No feeding	39	0.36088	5	0.005	0.60837	1.3855	2.77	0.189532	0.0306455
1	No feeding	40	0.35698	4.2	0.0042	0.55778	1.17654	3.44	0.21053	0.0309777
1	No feeding	35	0.23087	3.7	0.0037	0.53847	1.60263	1.27	0.122508	0.0691194
1	No feeding	47	0.57937	4	0.004	0.55804	0.69041	1.79	0.235269	0.0161561
1	No feeding	53	0.98593	9.3	0.0093	0.66224	0.94327	2.13	0.185282	0.0173515
1	No feeding	47	0.69297	10.1	0.0101	0.66745	1.45749	1.99	0.293297	0.0176913
1	No feeding	47	0.64257	5.4	0.0054	0.61891	0.84038	2.6	0.275435	0.0138826
1	Feeding	43	0.47347	8.7	0.0087	0.59551	1.8375	1.64	0.236924	0.017199
1	Feeding	49	0.71985	7.4	0.0074	0.61186	1.02799	2.39	0.247688	0.0192621
1	Feeding	35	0.1794	1.5	0.0015	0.41843	0.83612	1.57	0.112272	0.0959539
1	Feeding	39	0.29506	3.5	0.0035	0.49741	1.1862	2.24	0.19493	0.0256728
1	Feeding	52	0.81837	15.9	0.0159	0.58202	1.94289	2.08	0.193123	0.018198
1	Feeding	45	0.58304	7.1	0.0071	0.63982	1.21776	2.66	0.16975	0.0253446
1	Feeding	36	0.26365	3.5	0.0035	0.56509	1.32752	2.91	0.111184	0.0513773
1	Feeding	44	0.48388	4	0.004	0.56804	0.82665	2.41	0.270404	0.0166057
1	No feeding	34	0.23089	3.5	0.0035	0.58745	1.51587	2.24	0.159248	0.0413522
1	No feeding	41	0.37669	5	0.005	0.54655	1.32735	1.6	0.190986	0.0250536
1	No feeding	43	0.46927	6.6	0.0066	0.59022	1.40644	2.24	0.244472	0.0171411
1	No feeding	40	0.41643	8.9	0.0089	0.65067	2.13721	2.27	0.1177	0.0444566
1	Feeding	43	0.47379	6.5	0.0065	0.59591	1.37192	2.38	0.189318	0.0199127
1	Feeding	40	0.26973	4.1	0.0041	0.42145	1.52004	1.98	0.156194	0.0426975
1	Feeding	52	0.98183	10.3	0.0103	0.69827	1.04906	1.66	0.220639	0.0164009
1	Feeding	45	0.49934	7	0.007	0.54797	1.40185	2.23	0.214579	0.0177911
1	No feeding	35	0.22627	2	0.002	0.52774	0.8839	2.78	0.195442	0.0366529
1	No feeding	42	0.37473	4.3	0.0043	0.50579	1.14749	1.73	0.178228	0.024757
1	No feeding	34	0.22427	3.3	0.0033	0.5706	1.47144	2.05	0.214111	0.0334001
1	No feeding	44	0.46395	3.5	0.0035	0.54464	0.75439	1.51	0.236385	0.0199027
2	Feeding	36	0.25104	3	0.003	0.53807	1.19503	2.23	0.138177	0.0489327
2	Feeding	52	0.88487	11.5	0.0115	0.62932	1.29963	1.81	0.208585	0.0203426
2	Feeding	28	0.11386	1.9	0.0019	0.51868	1.66872	1.44	0.121053	0.142828
2	Feeding	44	0.46662	5.7	0.0057	0.54778	1.22155	1.77	0.189053	0.0202329
2	No feeding	56	1.22358	11.6	0.0116	0.69674	0.94804	2.36	0.156086	0.0218531
2	No feeding	59	1.33837	6	0.006	0.65166	0.44831	2	0.216189	0.0149347
2	No feeding	48	0.72595	4.4	0.0044	0.65642	0.6061	2.18	0.219013	0.0177379
2	No feeding	48	0.63957	13.1	0.0131	0.57831	2.04825	2.55	0.230612	0.0150646
2	No feeding	28	0.08955	1.2	0.0012	0.40794	1.34003	2.32	0.145739	0.129453
2	No feeding	38	0.21205	1.4	0.0014	0.38644	0.66022	1.86	0.149729	0.062792
2	No feeding	46	0.60026	5.7	0.0057	0.61669	0.94959	1.91	0.378366	0.011816
2	No feeding	29	0.12011	2.5	0.0025	0.49248	2.08143	3.7	0.0774464	0.160594
2	Feeding	31	0.18267	2.8	0.0028	0.61317	1.53282	2.87	0.112687	0.0968946
2	Feeding	39	0.246	4.5	0.0045	0.41471	1.82927	3	0.172101	0.0610113
2	Feeding	45	0.49054	4.4	0.0044	0.53832	0.89697	1.6	0.414202	0.0124976
2	Feeding	45	0.58307	10.7	0.0107	0.63986	1.83511	1.12	0.217994	0.0186344
2	Feeding	42	0.42241	7.1	0.0071	0.57015	1.68083	2.12	0.36744	0.0162988																		Changed forklength from 47 to 42 based on photo
2	Feeding	45	0.43399	7	0.007	0.47626	1.61294	3.05	0.348422	0.0119895
2	Feeding	44	0.54066	0.9	0.0009	0.6347	0.16646	3.33	0.330488	0.0353629
2	Feeding	35	0.16804	8.5	0.0085	0.39193	5.05832	2.44	0.382546	0.0102498
2	No feeding	46	0.51768	5.7	0.0057	0.53185	1.10107	1.88	0.446005	0.0144479
2	No feeding	42	0.36426	10.5	0.0105	0.49166	2.88256	1.31	0.16067	0.024074
2	No feeding	48	0.71217	10.6	0.0106	0.64396	1.48841	1.01	0.183733	0.0327593
2	No feeding	52	1.01689	11.2	0.0112	0.72321	1.1014	2.47	0.320957	0.0141226
2	Feeding	33	0.20975	4.7	0.0047	0.58366	2.24076	2.09	0.220644	0.0256859
2	Feeding	48	0.72266	7.3	0.0073	0.65345	1.01016	1.75	0.184999	0.0169495
2	Feeding	34	0.18536	2.3	0.0023	0.47161	1.24083	2.25	0.144138	0.0588403
2	Feeding	36	0.29958	5	0.005	0.6421	1.669	1.98	0.174702	0.0601687
2	No feeding	41	0.40382	5.5	0.0055	0.58592	1.36199	2.08	0.176453	0.0288197
2	No feeding	42	0.43726	5.2	0.0052	0.59019	1.18922	3.19	0.302334	0.0136223
2	No feeding	42	0.39228	4.8	0.0048	0.52948	1.22362	2.13	0.188893	0.0260508
2	No feeding	46	0.50152	5.3	0.0053	0.51525	1.05679	2.09	0.258925	0.0115715
4	Feeding	38	0.26372	7.5	0.0075	0.48061	2.84393	1.9	0.169689	0.0415493
4	Feeding	39	0.30339	4.6	0.0046	0.51146	1.5162	2.71	0.177027	0.0498198
4	Feeding	36	0.20075	2.3	0.0023	0.43028	1.1457	2.32	0.127736	0.0829721
4	Feeding	45	0.46829	4.7	0.0047	0.5139	1.00365	2.98	0.25742	0.0277432
4	No feeding	52	0.82615	7.3	0.0073	0.58756	0.88362	1.71	0.193903	0.0187836
4	No feeding	43	0.41288	3.7	0.0037	0.5193	0.89614	1.77	0.468455	0.00740481
4	No feeding	43	0.45416	5.2	0.0052	0.57122	1.14497	2.21	0.223603	0.0225813
4	No feeding	53	0.80392	8.8	0.0088	0.53999	1.09464	2.09	0.207665	0.0160685
4	No feeding	38	0.30593	2.1	0.0021	0.55753	0.68643	2.1	0.622035	0.0122505
4	No feeding	35	0.18177	2.1	0.0021	0.42395	1.15531	2.78	0.298137	0.0279646
4	No feeding	38	0.29035	2.8	0.0028	0.52914	0.96435	2.92	0.524857	0.0138128
4	No feeding	42	0.35917	4.4	0.0044	0.48479	1.22505	3.08	0.265152	0.0166011
4	Feeding	38	0.28099	3.7	0.0037	0.51208	1.31677	2.37	0.36099	0.017694
4	Feeding	40	0.31984	4.3	0.0043	0.49975	1.34442	1.38	0.201266	0.0228918
4	Feeding	41	0.35129	6.7	0.0067	0.5097	1.90726	3.01	0.29483	0.0207657
4	Feeding	50	0.61039	7.2	0.0072	0.48831	1.17957	1.25	0.303223	0.0141194
4	Feeding	50	0.83883	12.7	0.0127	0.67106	1.51401	1.81	0.345238	0.0116887
4	Feeding	42	0.4401	6.1	0.0061	0.59402	1.38605	2.15	0.423281	0.0117142
4	Feeding	44	0.43446	5.4	0.0054	0.51003	1.24292	2.22	0.244348	0.024355
4	Feeding	45	0.5341	7.1	0.0071	0.58612	1.32934	2.66	0.309022	0.0156105
4	No feeding	43	0.36199	6.9	0.0069	0.45529	1.90613	2.47	0.480651	0.00925747
4	No feeding	49	0.79014	8.7	0.0087	0.67161	1.10107	1.86	0.435042	0.00886687
4	No feeding	47	0.59377	5.6	0.0056	0.57191	0.94313	1.71	0.241975	0.0158866
4	No feeding	47	0.62325	9.2	0.0092	0.6003	1.47613	2	0.487311	0.00768088
4	Feeding	44	0.48495	8.5	0.0085	0.5693	1.75276	1.8	0.425613	0.0126909
4	Feeding	42	0.38245	6.5	0.0065	0.51621	1.69957	2.01	0.51229	0.0218038
4	Feeding	35	0.23248	4.1	0.0041	0.54223	1.76359	2.12	0.204664	0.0504386
4	Feeding	50	0.62605	7	0.007	0.50084	1.11812	1.01	0.233716	0.0206616
4	No feeding	37	0.2416	2.4	0.0024	0.47697	0.99338	1.17	0.158443	0.0322544
4	No feeding	39	0.2847	3.1	0.0031	0.47995	1.08887	1.43	0.244315	0.0340144
4	No feeding	49	0.75028	9.9	0.0099	0.63773	1.31951	1.39	0.226943	0.0214861
4	No feeding	54	1.01491	11.2	0.0112	0.64453	1.10355	1.61	0.183295	0.0216064
7	Feeding	37	0.30226	4.2	0.0042	0.59673	1.38953	2.24	0.138816	0.0641139																		highlight yellow liver all fixed in formalin
7	Feeding	43	0.44502	5.9	0.0059	0.55972	1.32578	1.58	0.294062	0.0179108
7	Feeding	44	0.3989	10.4	0.0104	0.46828	2.60717	1.85	0.237099	0.0215757
7	Feeding	55	1.10762	12.1	0.0121	0.66574	1.09243	2.85	0.212806	0.0165091
7	No feeding	45	0.47735	6.2	0.0062	0.52384	1.29884	1.58	0.190279	0.0234785
7	No feeding	32	0.15379	0.8	0.0008	0.46933	0.52019	2.01	0.135461	0.0815516
7	No feeding	54	0.95334	7.6	0.0076	0.60543	0.7972	2.69	0.190865	0.0177845
7	No feeding	44	0.45692	4.7	0.0047	0.53639	1.02863	1.87	0.205073	0.0247145
7	No feeding	43	0.38384	4.6	0.0046	0.48278	1.19842	1.67	0.163765	0.0228328
7	No feeding	41	0.38729	3.4	0.0034	0.56193	0.8779	1.41	0.177379	0.0197778
7	No feeding	33	0.16496	0.4	0.0004	0.45903	0.24248	1.64	0.173156	0.0467286
7	No feeding	37	0.21176	1.3	0.0013	0.41806	0.6139	1.71	0.142886	0.0522188
7	Feeding	49	0.73567	9.5	0.0095	0.62531	1.29134	1.57	0.255052	0.0166865
7	Feeding	41	0.31356	3.4	0.0034	0.45496	1.08432	1.44	0.166441	0.0308993
7	Feeding	33	0.19143	1.5	0.0015	0.53268	0.78358	1.68	0.159725	0.0328047
7	Feeding	48	0.6524	8.8	0.0088	0.58992	1.34887	3.2	0.184053	0.0174956
7	Feeding	50	0.89176	6.1	0.0061	0.71341	0.68404	2.55	0.218157	0.0148044
7	Feeding	57	1.13572	21.3	0.0213	0.61326	1.87546	1.41	0.238345	0.017941
7	Feeding	50	0.76617	7.6	0.0076	0.61294	0.99195	2.59	0.207078	0.0188457
7	Feeding	54	0.86185	7.1	0.0071	0.54733	0.82381	2.8	0.150687	0.0240564
7	No feeding	26	0.08542			0.486																						fish too small to dissect
7	No feeding	36	0.20477	1.9	0.0019	0.43889	0.92787	1.86	0.105187	0.0612487
7	No feeding	44	0.31179	2.8	0.0028	0.36602	0.89804	2.28	0.114689	0.0485752
7	No feeding	44	0.51179	5.6	0.0056	0.60081	1.0942	2.06	0.191857	0.0170131
7	Feeding	41	0.39933	3.6	0.0036	0.5794	0.90151	1.79	0.218579	0.0164928
7	Feeding	47	0.63682	7	0.007	0.61337	1.09921	2.11	0.267147	0.0180374																		pale liver
7	Feeding	40	0.3432	5	0.005	0.53625	1.45688	0.88	0.144835	0.0312399
7	Feeding	37	0.32978	3.3	0.0033	0.65106	1.00067	1.32	0.160899	0.019486
7	No feeding	42	0.38901	5.4	0.0054	0.52506	1.38814	0.52	0.211054	0.0454902
7	No feeding	39	0.35752	2.9	0.0029	0.60271	0.81114	2.09	0.120036	0.0273375
7	No feeding	40	0.30245	1.3	0.0013	0.47258	0.42982	2.07	0.119649	0.0240798
7	No feeding	48	0.5823	5.1	0.0051	0.52653	0.87584	1.72	0.138738	0.0196994																		exploded
14	Feeding	51	0.87818	15.9	0.0159	0.66202	1.81056	1.82	0.247967	0.0210087																		highlight yellow liver all fixed in formalin
14	Feeding	37	0.22944	6	0.006	0.45296	2.61506	1.54	0.170757	0.0440546
14	Feeding	43	0.4331	4	0.004	0.54473	0.92357	1.77	0.177167	0.0230815
14	Feeding	48	0.68278	8.8	0.0088	0.61739	1.28885	1.19	0.226129	0.0157945
14	No feeding	45	0.472	2.6	0.0026	0.51797	0.55085	1.42	0.160154	0.0215805
14	No feeding	45	0.53331	3.6	0.0036	0.58525	0.67503	1.82	0.18217	0.0163103
14	No feeding	43	0.43147	12.8	0.0128	0.54268	2.9666	1.4	0.138251	0.0257118
14	No feeding	54	0.89853	6	0.006	0.57063	0.66776	1.51	0.154111	0.022091
14	No feeding	40	0.3428	2.4	0.0024	0.53563	0.70012		0.140593	0.0266707
14	No feeding	40	0.23659	2.4	0.0024	0.36967	1.01441	1.75	0.089484	0.496388
14	No feeding	44	0.36175	4.1	0.0041	0.42467	1.13338	1.78	0.0847149	0.0650253
14	No feeding	40	0.2816	2.7	0.0027	0.44	0.95881	2	0.0552276	0.121337
14	Feeding	40	0.42662	6.6	0.0066	0.66659	1.54704	2.58	0.213809	0.0205312
14	Feeding	46	0.57491	6	0.006	0.59064	1.04364	1.9	0.15954	0.0315102
14	Feeding	43	0.41232	8.4	0.0084	0.5186	2.03725	1.38	0.140056	0.0320046
14	Feeding	55	1.09704	9.5	0.0095	0.65938	0.86597	2.71	0.224881	0.0160383
14	Feeding	45	0.55339	6.5	0.0065	0.60729	1.17458	3.16	0.187217	0.0234178
14	Feeding	48	0.6176	8.3	0.0083	0.55845	1.34391	1.45	0.167707	0.0219018
14	Feeding	53	0.73556	10.8	0.0108	0.49407	1.46827	1.71	0.173792	0.0238884
14	Feeding	49	0.70458	6	0.006	0.59888	0.85157	2.43	0.207339	0.0168851
14	No feeding	49	0.59698	5.1	0.0051	0.50742	0.8543	2.84	0.145033	0.0275802
14	No feeding	36	0.1766	1.9	0.0019	0.37852	1.07588	2.12	0.260976	0.0240743																		no gonad in formalin jar (can't find gonad)
14	No feeding	42	0.3462	2.8	0.0028	0.46728	0.80878	1.56	0.09829	0.0242029
14	No feeding	40	0.29136	2.4	0.0024	0.45525	0.82372	1.17	0.0697741	0.114895
14	Feeding	46	0.55972	8.3	0.0083	0.57504	1.48288	1.72	0.126943	0.0214933
14	Feeding	47	0.69727	8.9	0.0089	0.67159	1.27641	3.15	0.196577	0.0261485
14	Feeding	45	0.63609	9.3	0.0093	0.69804	1.46206	2.05	0.194444	0.0185285
14	Feeding	55	1.01142	13.1	0.0131	0.60792	1.29521	1.8	0.176832	0.0175073
14	No feeding	48	0.47059	2.3	0.0023	0.42552	0.48875	1.96	0.195922	0.0205345
14	No feeding	46	0.4787	3.6	0.0036	0.4918	0.75204	2.09	0.162593	0.0269314
14	No feeding	38	0.19333	0.8	0.0008	0.35233	0.4138	1.4	0.108936	0.0439343
14	No feeding	44	0.45564	1.9	0.0019	0.53489	0.417	1.8	0.169073	0.0301293																		exploded
21	Feeding	47	0.5224	11.8	0.0118	0.50316	2.25881	1.42	0.190431	0.028103																		highlight yellow liver all fixed in formalin
21	Feeding	40	0.32695	5.2	0.0052	0.51086	1.59046	2.15	0.122045	0.0782938
21	Feeding	47	0.5889	7.7	0.0077	0.56722	1.30752	2.42	0.123079	0.0781562
21	Feeding	52	0.89086	10.7	0.0107	0.63358	1.20109	2.6	0.195358	0.0239266
21	No feeding	46	0.50102	5.4	0.0054	0.51473	1.0778	2.37	0.126331	0.0268023
21	No feeding	46	0.3915	2.7	0.0027	0.40222	0.68966	1.4	0.0890237	0.0487894
21	No feeding	47	0.54957	4.3	0.0043	0.52933	0.78243	1.39	0.123329	0.0248779
21	No feeding	49	0.71086	3.8	0.0038	0.60422	0.53456	2.16	0.145509	0.0209142
21	No feeding	44	0.43628	3	0.003	0.51216	0.68763	2.07	0.119255	0.0210604
21	No feeding	40	0.28535	1.8	0.0018	0.44586	0.6308	2.02	0.0682801	0.11415
21	No feeding	40	0.21501	0.8	0.0008	0.33595	0.37208	1.66	0.124888	0.070493
21	No feeding	41	0.19624	2.4	0.0024	0.28473	1.22299	1.17	0.0912246	0.0986842
21	Feeding	47	0.64298	6.2	0.0062	0.6193	0.96426	1.87	0.176284	0.0208427
21	Feeding	43	0.36249	4.1	0.0041	0.45592	1.13107	1.47	0.130411	0.0482477
21	Feeding	46	0.56656	6.7	0.0067	0.58207	1.18258	2.96	0.213893	0.0366068
21	Feeding	51	0.74206	7.2	0.0072	0.55941	0.97027	2.31	0.165156	0.0241001
21	Feeding	45	0.39807	4.3	0.0043	0.43684	1.08021	2.58	0.15773	0.0310924
21	Feeding	43	0.38618	9.8	0.0098	0.48572	2.53768	2.17	0.154861	0.0593726
21	Feeding	46	0.63776	7.2	0.0072	0.65521	1.12895	1.32	0.169421	0.0258266
21	Feeding	44	0.36454	7.2	0.0072	0.42794	1.97509	1.77	0.11624	0.0581053
21	No feeding	40	0.29588	1.9	0.0019	0.46231	0.64215	1.71	0.11598	0.0318591
21	No feeding	44	0.4144	2.9	0.0029	0.48648	0.69981	2.18	0.159734	0.0240135
21	No feeding	39	0.25785	1	0.001	0.43468	0.38782	2.21	0.111527	0.0519312
21	No feeding	39	0.25349	1.9	0.0019	0.42733	0.74954	0.67	0.0793444	0.0591489
21	Feeding	47	0.50687	5.8	0.0058	0.48821	1.14428	2.12	0.149618	0.019759
21	Feeding	51	0.76091	19.5	0.0195	0.57362	2.56272	0.92	0.131214	0.0290895
21	Feeding	52	0.84845	11.5	0.0115	0.60342	1.35541	2.42	0.165708	0.0247283
21	Feeding	55	1.13885	11.9	0.0119	0.68451	1.04491	2.55	0.215371	0.0188954
21	No feeding	42	0.36876	2.7	0.0027	0.49773	0.73218	1.73	0.125642	0.0370433
21	No feeding	34	0.13567	1.5	0.0015	0.34518	1.10562	0.98	0.111883	0.12377
21	No feeding	48	0.50281	3.3	0.0033	0.45465	0.65631	2.05	0.311143	0.0207604
21	No feeding	38	0.21271	0.5	0.0005	0.38765	0.23506	1.65	0.0888495	0.0871636
28	Feeding	60	1.41573	24.4	0.0244	0.65543	1.72349	2.41	0.239263	0.0191634																		highlight yellow liver all fixed in formalin
28	Feeding	49	0.69727	17.5	0.0175	0.59267	2.50979	3.9	0.242156	0.0238946
28	Feeding	46	0.50248	8.5	0.0085	0.51623	1.69161	2.23	0.117321	0.0653171
28	Feeding	49	0.67612	9.5	0.0095	0.57469	1.40508	1.28	0.158881	0.0252205
28	No feeding	58	0.91197	7.2	0.0072	0.46741	0.7895	1.72	0.217335	0.0159959
28	No feeding	46	0.26784	1.2	0.0012	0.27517	0.44803	0.5	0.0887737	0.0882425
28	No feeding	51	0.54018	2.6	0.0026	0.40722	0.48132	1.65	0.11659	0.0239938
28	No feeding	45	0.33206	3.9	0.0039	0.3644	1.17449	1.39	0.122589	0.0524177
28	No feeding	53	0.69659	4.4	0.0044	0.4679	0.63165	1.86	0.162879	0.0230382
28	No feeding	55	0.73779	8	0.008	0.44345	1.08432	1.64	0.195831	0.0279576
28	No feeding	52	0.68279	5.7	0.0057	0.4856	0.83481	0.83	0.14445	0.0210897
28	No feeding	45	0.41786	3	0.003	0.45856	0.71794	1.35	0.196134	0.0251685
28	Feeding	57	1.19299	37.4	0.0374	0.64419	3.13498	2.32	0.16639	0.0210028
28	Feeding	53	0.92246	20.7	0.0207	0.61961	2.244	1.53	0.175113	0.0222624
28	Feeding	45	0.60388	11.6	0.0116	0.66269	1.92091	1.17	0.162238	0.0231544
28	Feeding	59	1.14396	18	0.018	0.557	1.57348	2.38	0.182959	0.0188934
28	Feeding	45	0.5235	10.5	0.0105	0.57449	2.00573	1.69	0.189797	0.0199972																		very pale liver
28	Feeding	55	0.90842	14.3	0.0143	0.54601	1.57416	2.73	0.20489	0.0201858																		clear liver
28	Feeding	45	0.47489	8.8	0.0088	0.52114	1.85306	0.99	0.132976	0.026734
28	Feeding	57	1.24088	23.1	0.0231	0.67005	1.86158	2.27	0.192144	0.0203181
28	No feeding	56	0.74566	6.6	0.0066	0.4246	0.88512	1.62	0.246354	0.0207012
28	No feeding	47	0.44414	8.4	0.0084	0.42779	1.8913	1.81	0.152548	0.0301931
28	No feeding	54	0.79858	7.4	0.0074	0.50715	0.92664	1.88	0.178013	0.0195876
28	No feeding	46	0.49941	5.2	0.0052	0.51308	1.04123	1.44	0.145124	0.0190316
28	Feeding	46	0.3955	7.9	0.0079	0.40632	1.99747	1.69	0.108615	0.0340644
28	Feeding	49	0.70168	10.1	0.0101	0.59642	1.4394	1.95	0.164357	0.0249742
28	Feeding	54	1.03328	18.7	0.0187	0.6562	1.80977	1.18	0.158488	0.0213641
28	Feeding	62	1.47427	24.2	0.0242	0.61859	1.64149	2.91	0.200738	0.0188767
28	No feeding	42	0.29721			0.40116		1.65	0.124984	0.0370485
28	No feeding	49	0.63496	5.1	0.0051	0.53971	0.8032	1.47	0.181698	0.0161064
28	No feeding	40	0.24937	2.6	0.0026	0.38964	1.04263	1.04	0.119696	0.0395975
28	No feeding	40	0.20296	1.2	0.0012	0.31713	0.59125	1.33	0.0803547	0.111172
35	Feeding	57	1.07679	11.4	0.0114	0.58144	1.0587	2.11	0.207919	0.0185039																		highlight yellow liver all fixed in formalin
35	Feeding	52	0.78158	18.2	0.0182	0.55586	2.32862	0.59	0.15555	0.02783
35	Feeding	50	0.78319	9.5	0.0095	0.62655	1.21299	1.53	0.188717	0.0186438
35	Feeding	48	0.58136	10.8	0.0108	0.52568	1.85771	1.37	0.198216	0.0215651
35	No feeding	44	0.35832	2.5	0.0025	0.42064	0.6977	1	0.135611	0.0452366
35	No feeding	55	0.79377	7.8	0.0078	0.4771	0.98265	1.48	0.151009	0.0191518
35	No feeding	54	0.57189	3.3	0.0033	0.36319	0.57703	1.72	0.125625	0.0248154
35	No feeding	50	0.5738	5	0.005	0.45904	0.87138	1.2	0.167056	0.0195229
35	No feeding	44	0.43357	4.1	0.0041	0.50898	0.94564	1.71	0.13754	0.02095
35	No feeding	47	0.48666	2.7	0.0027	0.46874	0.5548	1.6	0.170878	0.0186621
35	No feeding	42	0.34554	2	0.002	0.46639	0.5788	2.11	0.101424	0.034439
35	No feeding	48	0.6003	2.1	0.0021	0.54281	0.34983	1.18	0.152483	0.0207867
35	Feeding	52	0.85358	12	0.012	0.60706	1.40584	2.23	0.191496	0.0223788
35	Feeding	52	0.83197	22.7	0.0227	0.59169	2.72846	0.83	0.175068	0.0206942
35	Feeding	46	0.44952	8.6	0.0086	0.46182	1.91315	1.12	0.129981	0.0218848
35	Feeding	55	1.16929	14.4	0.0144	0.7028	1.23152	2.4	0.191704	0.0174346
35	Feeding	45	0.47287	11.1	0.0111	0.51892	2.34737	1.84	0.130361	0.0240823
35	Feeding	44	0.51907	10.8	0.0108	0.60935	2.08064	1.69	0.259996	0.0190579
35	Feeding	49	0.7523	8.5	0.0085	0.63944	1.12987	2.61	0.196038	0.0181307
35	Feeding	46	0.45132	6.7	0.0067	0.46367	1.48453	1.27	0.087186	0.0560413																		pale liver
35	No feeding	49	0.59841	4.3	0.0043	0.50864	0.71857	1.6	0.175506	0.0161266
35	No feeding	52	0.45797	2.8	0.0028	0.32571	0.61139	0.99	0.13945	0.0260707
35	No feeding	45	0.45033	3.5	0.0035	0.49419	0.77721	0.88	0.142356	0.0181954
35	No feeding	42	0.24111	1.7	0.0017	0.32544	0.70507	1.04	0.195644	0.0246793
35	Feeding	39	0.30312	4.1	0.0041	0.511	1.3526	2.15	0.139835	0.040195
35	Feeding	35	0.19188	3	0.003	0.44753	1.56348	1.89	0.0868703	0.0708272
35	Feeding	45	0.29558	4.2	0.0042	0.32437	1.42094	1.51	0.138354	0.0653457
35	Feeding	47	0.57409	9.1	0.0091	0.55295	1.58512	1.5	0.231934	0.0195535																		clear liver
35	No feeding	44	0.45426	4.6	0.0046	0.53327	1.01264	1.31	0.146347	0.0188454
35	No feeding	47	0.43048	2.2	0.0022	0.41463	0.51106	1.01	0.102516	0.0280495
35	No feeding	52	0.64895	4.5	0.0045	0.46153	0.69343	1.4	0.178167	0.0170929
35	No feeding	46	0.46317	2.3	0.0023	0.47585	0.49658	0.97	0.171543	0.0163512
42	Feeding	53	0.90062	14	0.014	0.60494	1.55448	1.74	0.21266	0.0193901																		highlight yellow liver all fixed in formalin
42	Feeding	50	0.78397	11.4	0.0114	0.62718	1.45414	1.81	0.198981	0.0199758
42	Feeding	53	0.89701	11.7	0.0117	0.60252	1.30433	1.68	0.17759	0.0213516
42	Feeding	47	0.54421	9	0.009	0.52417	1.65377	2.93	0.247601	0.01999
42	No feeding	48	0.38618	2.6	0.0026	0.34919	0.67326	1.29	0.201445	0.0331508
42	No feeding	42	0.27189	2.5	0.0025	0.36698	0.91949	1.47	0.0762423	0.0750044
42	No feeding	44	0.22382	1.5	0.0015	0.26275	0.67018	0.71	0.172725	0.0710928
42	No feeding	49	0.46436	4	0.004	0.3947	0.8614	1.63	0.168025	0.0187215
42	No feeding	35	0.2392	2	0.002	0.5579	0.83612	1.54	0.0940365	0.0743034
42	No feeding	48	0.29531	1.4	0.0014	0.26703	0.47408	0.68	0.108806	0.0843534
42	No feeding	59	1.01763	10.2	0.0102	0.49549	1.00233	1.62	0.173207	0.0180108
42	No feeding	45	0.34425	2	0.002	0.37778	0.58097	1.51	0.056382	0.0899768
42	Feeding	48	0.63523	7	0.007	0.57439	1.10196	2.33	0.207405	0.0230736
42	Feeding	50	0.59363	14.1	0.0141	0.4749	2.37522	1.56	0.118834	0.0373648
42	Feeding	51	0.83062	17.6	0.0176	0.62617	2.1189	1.96	0.2145	0.025681
42	Feeding	50	0.42587	4.3	0.0043	0.3407	1.0097	1.33	0.132321	0.0446351
42	Feeding	47	0.53386	7.2	0.0072	0.5142	1.34867	2.11	0.201431	0.0245633
42	Feeding	40	0.35319	4.9	0.0049	0.55186	1.38736	2.15	0.14695	0.0353178
42	Feeding	44	0.44068	5	0.005	0.51733	1.13461	2.49	0.196132	0.0278638
42	Feeding	52	0.80361	7.6	0.0076	0.57153	0.94573	2.5	0.170523	0.0203686
42	No feeding	51	0.44683	4.2	0.0042	0.33685	0.93995	0.91	0.0930129	0.051882
42	No feeding	40	0.18682	0.8	0.0008	0.29191	0.42822	0.6	0.154812	0.0851797
42	No feeding	45	0.34393	2.4	0.0024	0.37743	0.69782	1.54	0.141324	0.0547472
42	No feeding	54	0.78164	4.9	0.0049	0.49639	0.62689	1.75	0.151501	0.0243233
42	Feeding	54	1.07062	19.7	0.0197	0.67991	1.84006	2.24	0.167309	0.0208757
42	Feeding	53	0.81826	9.6	0.0096	0.54962	1.17322	1.98	0.216729	0.0181124
42	Feeding	46	0.41464	8.7	0.0087	0.42599	2.09821	1.41	0.1293	0.0336068
42	Feeding	48	0.63168	9.1	0.0091	0.57118	1.4406	2.05	0.0718281	0.0793522
42	No feeding	59	0.99278	6.1	0.0061	0.48339	0.61444	1.65	0.162524	0.0195975
42	No feeding	51	0.65012	4.7	0.0047	0.4901	0.72294	1.22	0.143676	0.0232924
42	No feeding	47	0.36858	1.8	0.0018	0.35501	0.48836	1.14	0.149662	0.0207183
42	No feeding	49	0.55375	6	0.006	0.47068	1.08352	1.32	0.131556	0.0218431
49	Feeding	54	0.94896	13.5	0.0135	0.60265	1.42261	2.24	0.149017	0.0217907																		highlight yellow liver all fixed in formalin
49	Feeding	47	0.74554	27.9	0.0279	0.71809	3.74225	1.18	0.165043	0.0335442
49	Feeding	45	0.49233	8.5	0.0085	0.54028	1.72648	1.71	0.252052	0.0203687
49	Feeding	45	0.45328	6	0.006	0.49743	1.32369	1.26	0.209138	0.0277399
49	No feeding	38	0.24725	1	0.001	0.45059	0.40445	1.54	0.14238	0.0684358
49	No feeding	45	0.32829	1.6	0.0016	0.36026	0.48737	1.67	0.176723	0.0389267
49	No feeding	57	0.97628	9.8	0.0098	0.52717	1.00381	1.48	0.219809	0.0167102
49	No feeding	45	0.3168	1.5	0.0015	0.34765	0.47348	1.46	0.0993845	0.0758689
49	No feeding	44	0.25654	1.1	0.0011	0.30116	0.42878	1.03	0.124862	0.119257
49	No feeding	50	0.5158	5.5	0.0055	0.41264	1.0663	0.41	0.115424	0.0287031
49	No feeding	47	0.3761	2.5	0.0025	0.36225	0.66472	1.94	0.0862923	0.0936145
49	No feeding	39	0.23879	1.8	0.0018	0.40255	0.7538	0.76	0.0677852	0.115594
49	Feeding	45	0.42376	7	0.007	0.46503	1.65188	2.01	0.162786	0.0412675
49	Feeding	53	0.85798	8.7	0.0087	0.5763	1.01401	1.67	0.217118	0.0197984
49	Feeding	54	0.98523	26.5	0.0265	0.62569	2.68973	1.79	0.244154	0.0160561
49	Feeding	56	1.30432	44.8	0.0448	0.74271	3.43474	2.61	0.197897	0.0176135
49	Feeding	48	0.52984	7.6	0.0076	0.47909	1.4344	2.94	0.220701	0.0207304
49	Feeding	49	0.71297	9.5	0.0095	0.60601	1.33245	2.18	0.309697	0.0138163
49	Feeding	55	1.0474	12.4	0.0124	0.62954	1.18388	2.02	0.236023	0.0169712
49	Feeding	45	0.55286	10.2	0.0102	0.60671	1.84495	1.91	0.181325	0.0269465
49	No feeding	43	0.35156	2.2	0.0022	0.44217	0.62578	1.58	0.079813	0.0859797
49	No feeding	50	0.5154	3.8	0.0038	0.41232	0.73729	2.36	0.176283	0.0262324
49	No feeding	53	0.63694	4.5	0.0045	0.42783	0.7065	0.98	0.141662	0.025098
49	No feeding	50	0.56428	2.9	0.0029	0.45142	0.51393	0.99	0.108555	0.0221324
49	Feeding	50	0.5316	13.4	0.0134	0.42528	2.52069	2.06	0.151301	0.0374728
49	Feeding	54	0.67258	15.8	0.0158	0.42713	2.34916	0.88	0.235673	0.016052
49	Feeding	43	0.35549	6.6	0.0066	0.44712	1.85659	1.36	0.162487	0.030774
49	Feeding	46	0.45955	7.8	0.0078	0.47213	1.69731	1.61	0.229426	0.0198991
49	No feeding	45	0.32586	1.9	0.0019	0.3576	0.58307	1.11	0.162428	0.0476659
49	No feeding	47	0.39279	2.7	0.0027	0.37833	0.68739	1.52	0.124178	0.0241922
49	No feeding	47	0.3597	2.1	0.0021	0.34646	0.58382	1.16	0.0978625	0.046714																		pale liver
49	No feeding	48	0.40553	3.1	0.0031	0.36669	0.76443	1.12	0.102783	0.0397296
56	Feeding	61	1.22605	20.6	0.0206	0.54016	1.68019	1.92	0.244396	0.0183024																		highlight yellow liver all fixed in formalin
56	Feeding	55	0.88087	8.6	0.0086	0.52945	0.97631	3.14	0.176687	0.021685
56	Feeding	55	0.77951	8.6	0.0086	0.46853	1.10326	1.97	0.188382	0.0238443
56	Feeding	62	1.35048	7.3	0.0073	0.56665	0.54055	1.71	0.168191	0.0214759
56	No feeding	45	0.38719	2.7	0.0027	0.4249	0.69733	1.43	0.0671215	0.108201
56	No feeding	54	0.53079	3.4	0.0034	0.33709	0.64055	0.92	0.116973	0.0348646
56	No feeding	55	0.75838	4.4	0.0044	0.45583	0.58018	0.94	0.153589	0.0181682
56	No feeding	44	0.29144	1.3	0.0013	0.34213	0.44606	0.68	0.155249	0.0425869
56	No feeding	52	0.57411	5.2	0.0052	0.40831	0.90575	1.33	0.083691	0.0633995
56	No feeding	45	0.32629	1.7	0.0017	0.35807	0.52101	0.8	0.113352	0.0486544
56	No feeding	48	0.48419	3.6	0.0036	0.43782	0.74351	0.81	0.114596	0.0232128
56	No feeding	53	0.60253	3.6	0.0036	0.40472	0.59748	0.81	0.143212	0.0176727
56	Feeding	45	0.40017	8.8	0.0088	0.43914	2.19907	0.84	0.0825924	0.0892108
56	Feeding	55	0.98914	14.5	0.0145	0.59452	1.46592	1.33	0.134681	0.0415234
56	Feeding	54	0.76952	15.1	0.0151	0.4887	1.96226	1.16	0.187594	0.0200065
56	Feeding	55	0.79848	22.2	0.0222	0.47993	2.78028	0.61	0.110986	0.0272529
56	Feeding	47	0.62973	5	0.005	0.60654	0.79399	2.24	0.174848	0.0197017																		1 broken otolith
56	Feeding	47	0.57294	7	0.007	0.55184	1.22177	1.38	0.199515	0.0208707
56	Feeding	53	0.74361	15	0.015	0.49948	2.01719	1.57	0.146994	0.0267756																		clear liver
56	Feeding	56	1.12431	15	0.015	0.64021	1.33415	1.53	0.15897	0.0211592
56	No feeding	49	0.38587	2.3	0.0023	0.32798	0.59606	0.62	0.0882554	0.061485
56	No feeding	47	0.43231	3.2	0.0032	0.41639	0.74021	1.85	0.0736881	0.0541314
56	Feeding	50	0.68024	7.1	0.0071	0.54419	1.04375	1.58	0.151365	0.0300591
56	Feeding	51	0.68931	16.1	0.0161	0.51964	2.33567	1.46	0.128095	0.0293055
56	Feeding	54	1.07794	32	0.032	0.68456	2.96863	2.7	0.193155	0.0237974
56	Feeding	47	0.46187	2.9	0.0029	0.44486	0.62788	2.17	0.171679	0.0349845
56	No feeding	45	0.29663	1.5	0.0015	0.32552	0.50568	0.95	0.0889433	0.0889101
56	No feeding	52	0.40771	3.5	0.0035	0.28996	0.85845	1.32	0.0726454	0.100516
56	No feeding	50	0.49672	4.6	0.0046	0.39738	0.92608	0.64	0.095136	0.0431972
56	No feeding	47	0.37347	2.7	0.0027	0.35972	0.72295	0.66	0.111748	0.0350258

## Sheet: Malonaldehyde and GSH
Day	Treatment	Malonaldehyde (nmol/g)	nmol GSH/ mg tissue
0	Fed	1.76459	0.281206
0	Starved	7.95586	0.324582
0	Starved	0.743843	0.246833
0	Fed	0.84878	0.322945
0	Fed	0.686605	0.297575
0	Starved	0.871039	0.269749
0	Fed	0.568948	0.309851
0	Starved	1.50702	0.24315
1	Fed	0.988695	0.275478
1	Starved	1.06501	0.216552
1	Starved	1.46568	0.347498
1	Fed	0.306606	0.269749
1	Fed	0.537149	0.291027
1	Starved	0.556229	0.237831
1	Fed	0.301836	0.332766
1	Starved	0.152381	0.257472
2	Fed	0.0347245	0.250925
2	Starved	0.565768	0.262383
2	Starved	0.581668	0.205912
2	Fed	0.215979	0.255426
2	Fed	0.533969	0.209186
2	Starved	0.613467	0.346679
2	Fed	0.0569839	0.26893
2	Starved	0.791541	0.2898
4	Fed	0.142841	0.335222
4	Starved	0.292297	0.30003
4	Starved	0.139661	0.198547
4	Fed	0.937817	0.273841
4	Fed	0.314556	0.524275
4	Starved	0.667525	0.286117
4	Fed	0.333635	0.28448
4	Starved	0.355895	0.291027
7	Fed	0.343175	0.256654
7	Starved	5.10985	0.294301
7	Starved	1.82501	0.210823
7	Fed	0.231879	0.35159
7	Fed	0.142841	0.363866
7	Starved	1.21765	0.195273
7	Fed	1.01413	0.289391
7	Starved	0.702504	0.235375
14	Fed	0.657986	0.3565
14	Starved	0.84242	0.390055
14	Starved	1.11589	0.394147
14	Fed	1.76777	0.31558
14	Fed	1.28125	0.297575
14	Starved	1.57062	0.195273
14	Fed	0.915558	0.336858
14	Starved	0.8456	0.209186
21	Fed	0.0983226	0.318035
21	Starved	0.588028	0.224736
21	Starved	0.101503	0.166629
21	Fed	0.435392	0.309851
21	Fed	0.479911	0.241923
21	Starved	0.492631	0.13512
21	Fed	0.670705	0.255017
21	Starved	0.460832	0.166629
28	Fed	0.429033	0.301667
28	Starved	0.489451	0.15026
28	Starved	0.533969	0.195273
28	Fed	0.371794	0.350771
28	Fed	0.0792432	0.295938
28	Starved	1.72007	0.189544
28	Fed	0.16828	0.337677
28	Starved	0.130122	0.156808
35	Fed	0.285937	0.254199
35	Starved	0.594387	0.201002
35	Starved	0.158741	0.137166
35	Fed	0.104682	0.223918
35	Fed	0.603927	0.282025
35	Starved	0.359075	0.155989
35	Fed	0.0410843	0.244378
35	Starved	0.0315446	0.182179
42	Fed	0.537149	0.313943
42	Starved	0.101503	0.157626
42	Starved	0.82652	0.172358
42	Fed	0.346355	0.256654
42	Fed	0.619827	0.230874
42	Starved	3.89513	0.19691
42	Fed	0.422673	0.259109
42	Starved	0.708864	0.197728
49	Fed	0.123762	0.278751
49	Starved	1.25263	0.146987
49	Starved	0.19054	0.141258
49	Fed	1.24627	0.340951
49	Fed	0.123762	0.292664
49	Starved	2.88074	0.169084
49	Fed	0.0283647	0.280388
49	Starved	0.368614	0.119161
56	Fed	0.305016	0.282025
56	Starved	0.257318	0.14535
56	Starved	0.0124652	0.18136
56	Fed	0.085603	0.24847
56	Fed	0.00610541	0.326219
56	Starved		0.177268
56	Fed	0.314556	0.287754
56	Starved	0.0951427	0.131437

## Sheet: Hepatocyte area
		hepatocyte number
day	treatment	1	2	3	4	5	6	7	8	9	10
0	Feeding	130.565	111.328	131.449	146.668	236.026	184.831	86.419	191.828	207.437	140.138
0	Feeding	152.053	183.192	231.708	73.516	142.089	106.294	150.934	107.725	160.533	134.987
0	Feeding	179.472	119.483	175.465	192.921	133.27	119.379	236.495	128.614	220.938	138.291
0	Feeding	185.585	230.98	141.881	113.136	233.477	229.809	130.019	242.556	161.236	178.977
0	No feeding	154.836	167.271	113.994	133.765	200.335	159.259	144.587	122.449	269.975	132.386
0	No feeding	206.292	149.425	198.54	117.688	144.587	157.308	190.918	137.849	265.891	182.619
0	No feeding	221.042	178.509	156.917	145.939	191.854	192.062	308.632	159.883	204.835	154.966
0	No feeding	174.997	109.051	79.785	104.993	426.97	128.848	147.5	175.283	500.278	109.988
4	Feeding	336.753	155.356	125.362	95.264	203.327	146.069	138.057	214.513	99.634	165.268
4	Feeding	142.193	143.416	156.423	159.571	146.668	233.555	179.316	83.505	189.617	168.572
4	Feeding	145.783	113.604	269.637	87.512	141.491	153.822	140.528	72.84	174.347	96.799
4	No feeding	214.357	137.719	136.964	203.301	158.972	181.683	210.532	193.207	188.394	148.125
4	No feeding	83.245	84.442	66.102	65.348	77.678	102.326	71.435	104.793	109.442	59.026
4	No feeding	70.784	165.684	130.981	152.443	116.491	139.693	202.182	154.42	162.068	223.514
4	No feeding	102.21	145.809	104.577	83.505	156.865	105.409	138.968	200.127	245.938	133.687
7	Feeding	151.038	161.678	204.289	273.383	213.108	258.503	126.559	203.561	512.062	189.851
7	Feeding	398.953	180.512	196.433	135.846	262.483	218.389	246.51	173.072	193.701	213.992
7	Feeding	98.958	212.796	212.405	106.45	154.602	143.728	142.323	157.672	271.64	141.101
7	Feeding	237.717	192.661	189.617	252.805	149.607	172.058
7	No feeding	106.71	137.901	201.636	120.133	141.179	103.12	272.524	99.504	146.278	109.962
7	No feeding	98.464	86.861	159.155	170.705	173.54	112.017	62.98	79.915	127.105	140.476
7	No feeding	174.451	144.535	113.968	89.879	183.842	117.662	180.148	114.514	168.207	147.058
7	No feeding	161.444	261.104	237.249	87.303	138.447	204.939	82.127	158.582	127.651	71.227
14	Feeding	200.283	99.556	202.65	154.42	92.064	147.24	386.414	54.864	206.682	297.394
14	Feeding	132.464	138.343	283.684	290.344	227.936	326.608	329.313	122.371	308.892	182.385
14	Feeding	156.293	221.25	108.245	225.439	71.513	111.601	105.826	97.371	167.453
14	Feeding	115.789	107.673	221.094	127.001	116.101	168.624	204.965	182.411	111.757	77.704
14	No feeding	87.928	90.607	83.063	89.801	103.172	115.867	86.315	129.602	176.35	100.675
14	No feeding	103.796	99.738	76.924	44.718	81.502	121.122	62.122	71.149	92.662	69.146
14	No feeding	144.561	251.583	91.414	82.595	175.309	142.974	93.573	230.095	156.059	202.676
14	No feeding	57.907	63.084	39.385	35.483	41.597	50.65	72.397
21	Feeding	110.196	241.333	157.802	269.819	261.286	156.189	273.513	234.622	155.825	169.716
21	Feeding	165.632	202.676	194.456	137.095	160.065	140.398	254.236	118.104	187.536	240.683
21	Feeding	122.319	103.848	155.148	226.323	263.992	74.218	193.103	282.826	156.761	154.446
21	Feeding	234.257	125.674	103.328	201.61	232.957	111.965	237.015	125.674	174.061	190.996
21	No feeding	55.904	47.84	75.831	77.704	108.531	56.06	38.527	50.728	31.945	61.367
21	No feeding	126.273	69.718	133.609	129.16	167.271	163.395	160.533	128.744	128.276	98.854
21	No feeding	79.369	76.742	46.539	60.951	31.841	57.881	66.778	77.028
21	No feeding	70.654	59	43.236	67.169	47.97	50.103
28	Feeding	444.296	307.409	308.007	331.967	158.79	105.461	254.991	193.675	122.761	76.794
28	Feeding	174.841	231.11	253.898	266.775	170.939	145.289	203.587	205.824	323.434	121.122
28	Feeding	198.228	238.212	177.39	194.326	97.787	201.037	276.895	233.269	155.591	278.794
28	Feeding	70.498	72.84	123.021	153.9	113.526	102.262	91.778	80.93	96.929	148.255
28	No feeding	76.143	71.461	103.744	91.986	66.648	41.206	100.935	151.584	99.738	97.163
28	No feeding	96.903	139.696	73.802	82.569	69.458	95.576	99.192	61.055	208.842	66.362
28	No feeding	52.158	58.012	39.437	34.495	39.75	79.395	68.703	58.532	52.028	46.461
28	No feeding	187.718	131.918	215.371	47.476	206.76	46.93	46.93	150.518	128.25	145.107

## Sheet: Nucleus area
		hepatocyte number
day	treatment	1	2	3	4	5	6	7	8	9	10
0	Feeding	24.231	27.471	39.207	83.603	23.769	21.455	56.099	27.438	23.868	31.438
0	Feeding	43.14	26.248	25.653	27.636	26.777	35.504	29.587	26.645	25.917	26.182
0	Feeding	35.967	57.455	31.207	24.694	18.744	23.669	36.992	29.983	44.727	28.132
0	Feeding	32.595	25.488	44.661	44.496	24.562	27.372	48.099	26.479	48.496	25.322
0	No feeding	32.198	34.05	33.785	34.05	25.752	41.525	49.223	51.835	58.05	27.835
0	No feeding	28.86	29.983	24.926	38.347	43.273	31.57	31.57	29.851	37.554	29.554
0	No feeding	36.364	27.24	23.967	30.909	45.488	21.554	24.661	53.521	32.76	21.917
0	No feeding	27.802	20.198	29.983	93.488	30.512	88.43	27.802	25.322	43.934	26.281
4	Feeding	38.579	24.992	26.347	37.157	31.273	27.57	20.694	32.661	28.463	29.19
4	Feeding	36.264	28.86	26.777	57.818	35.636	38.248	56.198	47.835	46.149	36.595
4	Feeding	28.926	22.248	24.397	27.636	62.975	27.372	37.124	34.777	28.132	37.521
4	Feeding	32.793	19.669	29.488	28.562	40.264	40.264	30.612	37.653	35.107	22.38
4	No feeding	40.231	22.512	25.322	26.727	32.264	27.967	40.893	28.661	40.231	39.107
4	No feeding	22.05	23.702	22.182	27.835	19.702	25.157	23.074	33.719	21.884	30.909
4	No feeding	26.777	20.496	21.917	15.669	45.124	27.339	22.711	24.165	24.694	27.901
4	No feeding	15.339	34.083	27.636	26.083	25.884	27.14	27.14	21.256	36.132	25.917
7	Feeding	21.124	25.091	32.694	26.413	44	30.083	27.405	32.033	31.669	25.983
7	Feeding	19.537	26.347	31.273	26.248	38.942	37.818	23.438	38.182	24.43	24.231
7	Feeding	39.107	21.818	23.14	24	27.306	20.926	38.645	34.215	20.364	34.909
7	Feeding	29.884	19.934	32.86	28.397	25.521	33.719	38.38	16.628	38.314	26.711
7	No feeding	24.463	22.248	26.603	38.314	17.917	22.083	19.339	20.826	23.339	27.603
7	No feeding	14.017	18.017	24.628	21.421	28.793	40.76	20.727	25.421	20.727	20.132
7	No feeding	32.099	25.686	18.182	17.025	15.736	16.331	18.843	20.496	20	17.719
7	No feeding	23.174	18.413	18.81	34.347	17.157	35.372	18.942	17.058	22.579	21.752
14	Feeding	27.835	23.14	44.43	76.595	18.38	25.917	23.868	25.421	31.405	36.397
14	Feeding	25.256	30.446	30.281	47.967	40.595	51.24	42.645	49.322	44.066	24.132
14	Feeding	31.207	22.017	24.496	30.149	27.174	21.587	22.281	23.174	29.091	23.901
14	Feeding	44.826	24.793	46.281	33.355	24.397	27.339	16.364	29.653	16.165	30.909
14	No feeding	17.19	21.851	19.802	28	17.256	22.149	19.669	20.76	16.793	21.157
14	No feeding	18.248	17.95	16.463	16.298	18.116	20.959	21.653	19.339	20.893	9.521
14	No feeding	16.397	17.256	21.653	30.711	32.298	26.149	27.074	13.653	19.372	19.901
14	No feeding	7.934	9.19	15.24	15.24	10.612	11.207	13.421	15.967	8.727	19.008
21	Feeding	25.785	44	26.512	28.397	24.099	30.777	19.471	23.669	23.537	30.909
21	Feeding	23.14	26.446	29.19	28.198	29.256	32.86	29.388	36.76	23.802	32.529
21	Feeding	28.76	25.091	19.835	47.702	20.694	24.959	85.124	30.38	18.05	32.132
21	Feeding	32.198	17.421	25.587	28	30.05	16.76	15.769	25.818	24.793	22.314
21	No feeding	19.008	15.504	11.769	18.678	14.744	13.818	16.298	13.19	13.653	14.876
21	No feeding	35.24	19.636	19.074	16.959	33.983	19.537	35.835	21.95	27.967	15.835
21	No feeding	17.355	15.504	14.545	24.529	9.851	16.595	11.14	17.025	16.132	16.959
21	No feeding	27.306	13.62	15.372	17.884	21.785	21.256	57.289	15.008	14.81	15.405
28	Feeding	52.76	51.835	29.058	85.124	30.777	31.471	46.744	33.388	58.314	50.38
28	Feeding	36.264	20.264	43.372	30.446	52.331	38.281	65.983	34.744	48.132	16.893
28	Feeding	55.24	34.413	33.388	34.545	30.479	29.884	32.727	45.256	33.653	28.529
28	Feeding	31.471	38.05	44.033	51.504	30.116	16.992	30.05	49.091	42.149	31.041
28	No feeding	12.661	20.231	19.934	12.959	17.355	24.86	14.149	18.711	12.364	12.595
28	No feeding	20.496	22.711	21.388	19.603	18.017	19.934	33.32	20	24.496	18.942
28	No feeding	10.347	11.57	9.818	12.959	10.645	9.521	10.314	15.669	16.397	8.132
28	No feeding	36.298	31.636	23.207	29.983	23.702	21.587	22.347	25.554	34.281	21.686
35	Feeding	23.736	13.752	13.421	19.835	23.207	25.587	20.595	24.959	23.074	23.702
35	Feeding	27.504	26.81	26.215	23.372	26.281	36	33.917	32.099	31.306	17.818
35	Feeding	45.455	28.033	58.942	55.438	42.248	29.223	36.992	35.041	37.025	35.14
35	Feeding	22.116	23.901	22.975	15.471	22.05	20.959	21.455	11.736	19.504	21.256
35	No feeding	30	23.967	20.231	14.182	18.512	19.636	17.19	24.529	20.463	16.562
35	No feeding	20.694	13.719	25.62	21.124	22.347	13.686	18.909	20.496	25.421	20.496
35	No feeding	29.421	17.025	18.116	8.826	24.165	17.719	12.628	29.521	16.066	16.562
35	No feeding	8.331	8.099	7.702	12.793	8.86	14.413	13.818	12.529	17.884	15.041
42	Feeding	19.405	20.364	24.463	26.744	24.264	43.107	19.669	12.926	28.397	21.455
42	Feeding	19.736	27.835	27.537	30.81	54.579	25.289	22.248	25.488	27.207	51.339
42	Feeding	24.364	40.694	44.231	26.975	37.124	45.95	24.595	30.645	45.62	65.289
42	Feeding	20.959	30.843	20.132	18.182	19.537	21.322	29.322	13.355	29.091	17.157
42	No feeding	24.066	12.562	9.19	11.802	11.669	12.661	8.165	12.496	9.488	13.322
42	No feeding	17.653	18.579	17.157	19.041	14.38	16.331	8.893	17.686	17.322	15.736
42	No feeding	17.785	17.223	17.752	16.463	14.347	28.231	9.785	17.818	13.521	17.455
42	No feeding	27.603	17.058	17.719	16.826	20.826	12.231	13.355	15.207	15.372	21.983
49	Feeding	20.727	23.041	21.124	21.355	23.174	35.107	15.273	31.174	15.339	40.264
49	Feeding	24.76	26.05	28.463	24.364	25.223	27.008	25.388	32.793	27.008	36.099
49	Feeding	27.405	21.884	41.455	22.182	24.298	18.975	18.579	26.545	26.711	46.083
49	Feeding	26.876	20.893	28.793	24.43	24.628	25.455	28.562	26.678	28.496	29.058
49	No feeding	26.215	25.091	43.207	24.198	26.843	21.95	21.884	13.983	17.521	13.091
49	No feeding	15.603	14.479	15.372	10.843	15.504	16.529	16.826	16.694	14.579	13.95
49	No feeding	10.215	10.975	14.942	15.372	13.95	7.603	14.446	16.231	9.421	23.504
49	No feeding	17.488	12.661	17.388	13.554	8.496	14.215	13.388	6.77	20.562	12.595
56	Feeding	18.579	22.149	22.579	20.231	22.744	21.851	47.008	20	22.479	24.198
56	Feeding	18.942	9.223	20.562	30.876	27.207	24.727	38.843	42.38	15.537	15.669
56	Feeding	23.868	21.025	16.793	23.868	23.14	21.917	21.983	15.669	13.455	14.347
56	Feeding	18.182	19.636	18.446	18.645	10.843	18.678	23.008	18.777	18.05	15.802
56	No feeding	16.727	12.562	15.339	27.306	19.504	15.901	11.769	15.041	18.843	16.992
56	No feeding	28	13.157	18.248	18.017	17.223	17.554	16.43	18.05	11.636	16.066
56	No feeding	23.306	13.719	15.868	16.595	17.554	12.099	15.537	27.537	24.661	16.562
56	No feeding	13.355	16.264	16.926	14.215	47.868	15.438	20.793	18.81	15.835	16.76

## Sheet: Mortality
day	tank	live fish start of day	sampled	mortalities	treatment
0	1	100	5	2	feeding
1	1	93	4	0	feeding
2	1	89	4	1	feeding
3	1	84	0	0	feeding
4	1	84	5	6	feeding
5	1	73	0	0	feeding
6	1	73	0	0	feeding
7	1	73	5	1	feeding
8	1	67	0	0	feeding
9	1	67	0	1	feeding
10	1	66	0	0	feeding
11	1	66	0	0	feeding
12	1	66	0	0	feeding
13	1	66	0	0	feeding
14	1	66	5	2	feeding
15	1	59	0	1	feeding
16	1	58	0	0	feeding
17	1	58	0	0	feeding
18	1	58	0	2	feeding
19	1	56	0	0	feeding
20	1	56	0	1	feeding
21	1	55	5	1	feeding
22	1	49	0	0	feeding
23	1	49	0	0	feeding
24	1	49	0	0	feeding
25	1	49	0	0	feeding
26	1	49	0	0	feeding
27	1	49	0	0	feeding
28	1	49	5	1	feeding
29	1	43	0	0	feeding
30	1	43	0	0	feeding
31	1	43	0	0	feeding
32	1	43	0	0	feeding
33	1	43	0	0	feeding
34	1	43	0	0	feeding
35	1	43	5	1	feeding
36	1	37	0	0	feeding
37	1	37	0	1	feeding
38	1	36	0	0	feeding
39	1	36	0	0	feeding
40	1	36	0	0	feeding
41	1	36	0	1	feeding
42	1	35	5	0	feeding
43	1	30	0	0	feeding
44	1	30	0	0	feeding
45	1	30	0	0	feeding
46	1	30	0	0	feeding
47	1	30	0	0	feeding
48	1	30	0	0	feeding
49	1	30	5	0	feeding
50	1	25	0	1	feeding
51	1	24	0	0	feeding
52	1	24	0	2	feeding
53	1	22	0	0	feeding
54	1	22	0	0	feeding
55	1	22	0	0	feeding
56	1	22	5	0	feeding
0	2	100	5	0	no feeding
1	2	95	4	0	no feeding
2	2	91	4	0	no feeding
3	2	87	0	0	no feeding
4	2	87	5	4	no feeding
5	2	78	0	0	no feeding
6	2	78	0	0	no feeding
7	2	78	5	2	no feeding
8	2	71	0	0	no feeding
9	2	71	0	1	no feeding
10	2	70	0	0	no feeding
11	2	70	0	0	no feeding
12	2	70	0	0	no feeding
13	2	70	0	0	no feeding
14	2	70	5	1	no feeding
15	2	64	0	0	no feeding
16	2	64	0	1	no feeding
17	2	63	0	0	no feeding
18	2	63	0	1	no feeding
19	2	62	0	0	no feeding
20	2	62	0	0	no feeding
21	2	62	5	3	no feeding
22	2	54	0	0	no feeding
23	2	54	0	2	no feeding
24	2	52	0	0	no feeding
25	2	52	0	2	no feeding
26	2	50	0	0	no feeding
27	2	50	0	1	no feeding
28	2	49	5	1	no feeding
29	2	43	0	1	no feeding
30	2	42	0	1	no feeding
31	2	41	0	0	no feeding
32	2	41	0	1	no feeding
33	2	40	0	0	no feeding
34	2	40	0	4	no feeding
35	2	36	5	1	no feeding
36	2	30	0	0	no feeding
37	2	30	0	1	no feeding
38	2	29	0	0	no feeding
39	2	29	0	0	no feeding
40	2	29	0	0	no feeding
41	2	29	0	0	no feeding
42	2	29	5	1	no feeding
43	2	23	0	2	no feeding
44	2	21	0	1	no feeding
45	2	20	0	1	no feeding
46	2	19	0	0	no feeding
47	2	19	0	0	no feeding
48	2	19	0	1	no feeding
49	2	18	5	0	no feeding
50	2	13	0	0	no feeding
51	2	13	0	0	no feeding
52	2	13	0	0	no feeding
53	2	13	0	0	no feeding
54	2	13	0	0	no feeding
55	2	13	0	1	no feeding
56	2	12	5	0	no feeding
0	3	100	5	2	no feeding
1	3	93	4	0	no feeding
2	3	89	4	1	no feeding
3	3	84	0	0	no feeding
4	3	84	5	2	no feeding
5	3	77	0	0	no feeding
6	3	77	0	0	no feeding
7	3	77	5	2	no feeding
8	3	70	0	0	no feeding
9	3	70	0	1	no feeding
10	3	69	0	0	no feeding
11	3	69	0	0	no feeding
12	3	69	0	0	no feeding
13	3	69	0	1	no feeding
14	3	68	5	2	no feeding
15	3	61	0	2	no feeding
16	3	59	0	0	no feeding
17	3	59	0	0	no feeding
18	3	59	0	2	no feeding
19	3	57	0	1	no feeding
20	3	56	0	0	no feeding
21	3	56	5	1	no feeding
22	3	50	0	0	no feeding
23	3	50	0	1	no feeding
24	3	49	0	0	no feeding
25	3	49	0	3	no feeding
26	3	46	0	0	no feeding
27	3	46	0	2	no feeding
28	3	44	5	1	no feeding
29	3	38	0	2	no feeding
30	3	36	0	2	no feeding
31	3	34	0	0	no feeding
32	3	34	0	1	no feeding
33	3	33	0	0	no feeding
34	3	33	0	1	no feeding
35	3	32	5	0	no feeding
36	3	27	0	0	no feeding
37	3	27	0	1	no feeding
38	3	26	0	0	no feeding
39	3	26	0	0	no feeding
40	3	26	0	0	no feeding
41	3	26	0	1	no feeding
42	3	25	5	0	no feeding
43	3	20	0	1	no feeding
44	3	19	0	1	no feeding
45	3	18	0	0	no feeding
46	3	18	0	0	no feeding
47	3	18	0	0	no feeding
48	3	18	0	1	no feeding
49	3	17	5	0	no feeding
50	3	12	0	1	no feeding
51	3	11	0	1	no feeding
52	3	10	0	0	no feeding
53	3	10	0	0	no feeding
54	3	10	0	0	no feeding
55	3	10	0	2	no feeding
56	3	8	5	0	no feeding
0	4	100	5	0	feeding
1	4	95	4	0	feeding
2	4	91	4	1	feeding
3	4	86	0	0	feeding
4	4	86	5	0	feeding
5	4	81	0	0	feeding
6	4	81	0	0	feeding
7	4	81	5	5	feeding
8	4	71	0	0	feeding
9	4	71	0	3	feeding
10	4	68	0	1	feeding
11	4	67	0	0	feeding
12	4	67	0	0	feeding
13	4	67	0	0	feeding
14	4	67	5	1	feeding
15	4	61	0	0	feeding
16	4	61	0	1	feeding
17	4	60	0	0	feeding
18	4	60	0	2	feeding
19	4	58	0	0	feeding
20	4	58	0	0	feeding
21	4	58	5	1	feeding
22	4	52	0	0	feeding
23	4	52	0	0	feeding
24	4	52	0	0	feeding
25	4	52	0	1	feeding
26	4	51	0	0	feeding
27	4	51	0	0	feeding
28	4	51	5	1	feeding
29	4	45	0	0	feeding
30	4	45	0	0	feeding
31	4	45	0	0	feeding
32	4	45	0	0	feeding
33	4	45	0	0	feeding
34	4	45	0	0	feeding
35	4	45	5	0	feeding
36	4	40	0	0	feeding
37	4	40	0	0	feeding
38	4	40	0	0	feeding
39	4	40	0	0	feeding
40	4	40	0	0	feeding
41	4	40	0	0	feeding
42	4	40	5	0	feeding
43	4	35	0	1	feeding
44	4	34	0	0	feeding
45	4	34	0	0	feeding
46	4	34	0	0	feeding
47	4	34	0	0	feeding
48	4	34	0	1	feeding
49	4	33	5	0	feeding
50	4	28	0	0	feeding
51	4	28	0	0	feeding
52	4	28	0	0	feeding
53	4	28	0	0	feeding
54	4	28	0	0	feeding
55	4	28	0	0	feeding
56	4	28	5	1	feeding
0	5	100	5	1	feeding
1	5	94	4	0	feeding
2	5	90	4	1	feeding
3	5	85	0	0	feeding
4	5	85	5	1	feeding
5	5	79	0	0	feeding
6	5	79	0	0	feeding
7	5	79	5	1	feeding
8	5	73	0	0	feeding
9	5	73	0	1	feeding
10	5	72	0	0	feeding
11	5	72	0	2	feeding
12	5	70	0	0	feeding
13	5	70	0	0	feeding
14	5	70	5	0	feeding
15	5	65	0	0	feeding
16	5	65	0	1	feeding
17	5	64	0	0	feeding
18	5	64	0	0	feeding
19	5	64	0	0	feeding
20	5	64	0	1	feeding
21	5	63	5	1	feeding
22	5	57	0	1	feeding
23	5	56	0	1	feeding
24	5	55	0	1	feeding
25	5	54	0	0	feeding
26	5	54	0	0	feeding
27	5	54	0	0	feeding
28	5	54	5	0	feeding
29	5	49	0	0	feeding
30	5	49	0	0	feeding
31	5	49	0	0	feeding
32	5	49	0	2	feeding
33	5	47	0	0	feeding
34	5	47	0	0	feeding
35	5	47	5	1	feeding
36	5	41	0	0	feeding
37	5	41	0	1	feeding
38	5	40	0	1	feeding
39	5	39	0	2	feeding
40	5	37	0	1	feeding
41	5	36	0	1	feeding
42	5	35	5	0	feeding
43	5	30	0	0	feeding
44	5	30	0	0	feeding
45	5	30	0	1	feeding
46	5	29	0	0	feeding
47	5	29	0	0	feeding
48	5	29	0	1	feeding
49	5	28	5	0	feeding
50	5	23	0	0	feeding
51	5	23	0	1	feeding
52	5	22	0	0	feeding
53	5	22	0	1	feeding
54	5	21	0	0	feeding
55	5	21	0	0	feeding
56	5	21	5	0	feeding
0	6	100	5	1	no feeding
1	6	94	4	0	no feeding
2	6	90	4	0	no feeding
3	6	86	0	0	no feeding
4	6	86	5	2	no feeding
5	6	79	0	0	no feeding
6	6	79	0	0	no feeding
7	6	79	5	2	no feeding
8	6	72	0	0	no feeding
9	6	72	0	7	no feeding
10	6	65	0	2	no feeding
11	6	63	0	1	no feeding
12	6	62	0	0	no feeding
13	6	62	0	1	no feeding
14	6	61	5	2	no feeding
15	6	54	0	0	no feeding
16	6	54	0	0	no feeding
17	6	54	0	0	no feeding
18	6	54	0	0	no feeding
19	6	54	0	0	no feeding
20	6	54	0	1	no feeding
21	6	53	5	0	no feeding
22	6	48	0	0	no feeding
23	6	48	0	2	no feeding
24	6	46	0	0	no feeding
25	6	46	0	0	no feeding
26	6	46	0	1	no feeding
27	6	45	0	1	no feeding
28	6	44	5	0	no feeding
29	6	39	0	3	no feeding
30	6	36	0	0	no feeding
31	6	36	0	0	no feeding
32	6	36	0	1	no feeding
33	6	35	0	1	no feeding
34	6	34	0	0	no feeding
35	6	34	5	1	no feeding
36	6	28	0	0	no feeding
37	6	28	0	1	no feeding
38	6	27	0	3	no feeding
39	6	24	0	0	no feeding
40	6	24	0	0	no feeding
41	6	24	0	0	no feeding
42	6	24	5	2	no feeding
43	6	17	0	1	no feeding
44	6	16	0	2	no feeding
45	6	14	0	0	no feeding
46	6	14	0	0	no feeding
47	6	14	0	0	no feeding
48	6	14	0	1	no feeding
49	6	13	5	1	no feeding
50	6	7	0	0	no feeding
51	6	7	0	1	no feeding
52	6	6	0	0	no feeding
53	6	6	0	0	no feeding
54	6	6	0	0	no feeding
55	6	6	0	0	no feeding
56	6	6	5	1	no feeding
0	7	100	5	2	feeding
1	7	93	4	0	feeding
2	7	89	4	2	feeding
3	7	83	0	0	feeding
4	7	83	5	3	feeding
5	7	75	0	0	feeding
6	7	75	0	0	feeding
7	7	75	5	5	feeding
8	7	65	0	0	feeding
9	7	65	0	1	feeding
10	7	64	0	0	feeding
11	7	64	0	0	feeding
12	7	64	0	0	feeding
13	7	64	0	0	feeding
14	7	64	5	1	feeding
15	7	58	0	0	feeding
16	7	58	0	0	feeding
17	7	58	0	0	feeding
18	7	58	0	2	feeding
19	7	56	0	0	feeding
20	7	56	0	0	feeding
21	7	56	5	1	feeding
22	7	50	0	0	feeding
23	7	50	0	0	feeding
24	7	50	0	0	feeding
25	7	50	0	0	feeding
26	7	50	0	0	feeding
27	7	50	0	0	feeding
28	7	50	5	0	feeding
29	7	45	0	0	feeding
30	7	45	0	1	feeding
31	7	44	0	0	feeding
32	7	44	0	0	feeding
33	7	44	0	1	feeding
34	7	43	0	0	feeding
35	7	43	5	1	feeding
36	7	37	0	0	feeding
37	7	37	0	0	feeding
38	7	37	0	0	feeding
39	7	37	0	0	feeding
40	7	37	0	0	feeding
41	7	37	0	1	feeding
42	7	36	5	1	feeding
43	7	30	0	0	feeding
44	7	30	0	0	feeding
45	7	30	0	0	feeding
46	7	30	0	0	feeding
47	7	30	0	0	feeding
48	7	30	0	1	feeding
49	7	29	5	0	feeding
50	7	24	0	0	feeding
51	7	24	0	0	feeding
52	7	24	0	0	feeding
53	7	24	0	0	feeding
54	7	24	0	0	feeding
55	7	24	0	1	feeding
56	7	23	5	0	feeding
0	8	100	5	0	no feeding
1	8	95	4	0	no feeding
2	8	91	4	0	no feeding
3	8	87	0	0	no feeding
4	8	87	5	3	no feeding
5	8	79	0	0	no feeding
6	8	79	0	0	no feeding
7	8	79	5	4	no feeding
8	8	70	0	0	no feeding
9	8	70	0	3	no feeding
10	8	67	0	1	no feeding
11	8	66	0	1	no feeding
12	8	65	0	0	no feeding
13	8	65	0	0	no feeding
14	8	65	5	1	no feeding
15	8	59	0	0	no feeding
16	8	59	0	1	no feeding
17	8	58	0	0	no feeding
18	8	58	0	0	no feeding
19	8	58	0	0	no feeding
20	8	58	0	1	no feeding
21	8	57	5	0	no feeding
22	8	52	0	0	no feeding
23	8	52	0	1	no feeding
24	8	51	0	0	no feeding
25	8	51	0	0	no feeding
26	8	51	0	1	no feeding
27	8	50	0	0	no feeding
28	8	50	5	0	no feeding
29	8	45	0	0	no feeding
30	8	45	0	2	no feeding
31	8	43	0	0	no feeding
32	8	43	0	1	no feeding
33	8	42	0	0	no feeding
34	8	42	0	1	no feeding
35	8	41	5	0	no feeding
36	8	36	0	0	no feeding
37	8	36	0	3	no feeding
38	8	33	0	3	no feeding
39	8	30	0	2	no feeding
40	8	28	0	0	no feeding
41	8	28	0	1	no feeding
42	8	27	5	1	no feeding
43	8	21	0	0	no feeding
44	8	21	0	0	no feeding
45	8	21	0	0	no feeding
46	8	21	0	0	no feeding
47	8	21	0	0	no feeding
48	8	21	0	2	no feeding
49	8	19	5	1	no feeding
50	8	13	0	0	no feeding
51	8	13	0	0	no feeding
52	8	13	0	0	no feeding
53	8	13	0	1	no feeding
54	8	12	0	0	no feeding
55	8	12	0	1	no feeding
56	8	11	5	0	no feeding

## Sheet: Histology
day	treatment	Glycogen depletion	Liver lipidosis	Single cell necrosis	Macrophage aggregate	Liver inflamation	Cytoplasmic inclusion bodies	lesion_score	food in stomach
0	Feeding	1	0	0	0	0	0	0	y
0	Feeding	1	0	0	0	0	0	0	y
0	Feeding	2	0	1	0	0	0	1	y
0	Feeding	1	0	0	0	0	0	0	y
0	No feeding	1	0	0	0	0	0	0	y
0	No feeding	1	0	0	0	0	0	0	y
0	No feeding	0	0	0	0	1	0	1	y
0	No feeding	0	0	0	0	0	0	0	n
4	Feeding	0	0	0	0	0	0	0	y
4	Feeding	0	0	0	0	0	0	0	y
4	Feeding	2	0	1	0	0	0	1	y
4	Feeding	1	0	0	0	0	0	0	y
4	No feeding	0	0	0	0	0	1	1	n
4	No feeding	0	0	1	0	0	0	1	n
4	No feeding	2	0	1	0	0	0	1	y
7	Feeding	0	0	0	0	0	0	0	y
7	Feeding	2	0	1	0	0	0	1	y
7	Feeding	2	0	1	0	0	0	1	y
7	Feeding	0	0	0	0	0	1	1	Y
7	No feeding	1	0	0	0	0	0	0	n
7	No feeding	1	0	0	0	0	1	1	n
7	No feeding	0	0	0	0	0	1	1	n
7	No feeding	2	0	0	0	0	1	1	n
14	Feeding	0	0	0	0	0	0	0
14	Feeding	1	0	0	0	0	0	0
14	Feeding	1	0	0	0	0	0	0
14	Feeding	2	0	0	0	0	0	0
14	No feeding	3	0	0	0	0	1	1	n
14	No feeding	2	0	1	3	0	0	4	n
14	No feeding	3	0	0	0	0	1	1	n
14	No feeding	2	0	1	0	0	1	2	n
21	Feeding	1	0	0	0	1	0	1	y
21	Feeding	0	0	0	0	0	0	0	y
21	Feeding	0	0	0	0	0	0	0	Y
21	Feeding	1	0	0	0	0	0	0	y
21	No feeding	3	0	3	0	0	3	6	n
21	No feeding	1	0	1	0	1	0	2	n
21	No feeding	2	0	0	0	0	0	0	n
21	No feeding	2	0	0	0	0	0	0	n
28	Feeding	1	0	0	0	0	1	1	y
28	Feeding	0	0	0	0	0	0	0	y
28	Feeding	0	0	0	0	0	0	0	y
28	Feeding	1	0	0	0	0	0	0	y
28	No feeding	0	0	0	1	0	0	1	n
28	No feeding	2	1	0	0	0	0	1	n
28	No feeding	2	1	0	0	0	0	1	n
28	No feeding	0	0	0	0	1	0	1	n
35	Feeding	0	0	0	0	0	0	0	y
35	Feeding	0	0	0	0	0	0	0	y
35	Feeding	0	1	0	0	0	0	1	y
35	Feeding	0	0	0	0	0	0	0	y
35	No feeding	3	1	0	0	1	0	2	n
35	No feeding	1	1	1	0	0	0	2	y
35	No feeding	3	1	1	0	0	0	2	n
35	No feeding	3	0	1	0	0	1	2	y
42	Feeding	0	0	0	0	0	0	0	y
42	Feeding	1	0	0	0	0	0	0	y
42	Feeding	1	1	0	0	0	0	1	Y
42	Feeding	0	0	0	0	0	0	0	y
42	No feeding	3	1	3	0	0	0	4	n
42	No feeding	3	1	3	0	0	0	4	n
42	No feeding	2	0	0	0	0	0	0	n
42	No feeding	3	1	3	2	0	0	6	n
49	Feeding	3	1	0	1	0	0	2	y
49	Feeding	0	0	0	0	0	0	0	y
49	Feeding	1	0	0	0	0	0	0	y
49	Feeding	0	0	0	0	0	0	0	y
49	No feeding	3	1	0	0	0	0	1	n
49	No feeding	3	1	3	2	0	0	6
49	No feeding	2	2	0	0	0	0	2
49	No feeding	3	1	0	0	0	0	1
56	Feeding	0	0	0	0	0	0	0	y
56	Feeding	0	0	0	0	0	0	0	y
56	Feeding	0	0	0	0	0	0	0	y
56	Feeding	0	0	0	0	0	0	0	y
56	No feeding	2	1	1	1	1	0	4	n
56	No feeding	1	1	1	0	0	0	2	y
56	No feeding	1	1	1	0	0	0	2	n
56	No feeding	2	1	2	0	0	0	3	n

## Sheet: Oxidative stress
Day	Group	GPx (mU/mg prot)	Superoxide dismutase (U/mg prot)	Catalase (U/mg prot)	Protein (mg/mg wet tissue)
0	Fed	19.9999	9876.75	940.748	0.0311391
0	Starved	25.1584	11270.3	567.424	0.0280269
0	Starved	19.6185	14401.9	842.126	0.0221673
0	Fed	29.5376	6760.63	1042.31	0.0348783
0	Fed	25.2183	8042.01	1019.61	0.0336528
0	Starved	23.7503	7315.74	1145.33	0.0343995
0	Fed	21.1452	9442.77	1154.42	0.0288534
0	Starved	19.6866	7656.65	1230.19	0.0338865
7	Fed	22.7011	8440.35	1138.58	0.0339435
7	Starved	33.799	7883.97	1060.62	0.0342285
7	Starved		11063.5	1116.03	0.0264594
7	Fed	26.9115	7150.21	1211.13	0.0343596
7	Fed	27.5421	8707.37	1294.84	0.03135
7	Starved	19.7473	9469.92	1051.94	0.0292923
7	Fed	23.5723	10002.8	874.844	0.0289275
7	Starved	26.3753	9950.34	1288.12	0.0302556
14	Fed	23.6275	10061.5	1087.3	0.0308256
14	Starved	29.8143	7732.99	1207	0.0320055
14	Starved	17.2963	18758	862.499	0.0183084
14	Fed	25.6802	8948.19	1248.83	0.0323076
14	Fed	19.3523	8367.97	1234.03	0.0339264
14	Starved		11416.1	1085.46	0.0286254
14	Fed	21.0043	7455.56	1153.04	0.0358815
14	Starved	20.0104	14774.5	1124.43	0.0238431
21	Fed	21.5756	8719.91	1202.31	0.0329745
21	Starved	26.1454	8118.21	1183.59	0.0301986
21	Fed	20.6752	7316.34	991.363	0.0355338
21	Fed	19.9252	10704.8	940.552	0.0300903
21	Starved		13128.1	1127.19	0.0245955
21	Fed	25.0333	9045.31	1092.94	0.0345762
21	Starved	18.4173	16985.4	863.099	0.020862
56	Fed	21.5581	9244.93	1151.53	0.0304551
56	Starved	22.0089	14339.7	1501.69	0.021774
56	Starved	21.4856	12001	1511.92	0.0247608
56	Fed	21.8016	10129.4	935.444	0.0328263
56	Fed	18.556	8648.06	917.571	0.0337896
56	Starved		19834.8	1474	0.0183369
56	Fed	14.4076	10902.1	948.206	0.0354597
56	Starved	24.3531	15290.4	1286.15	0.0228855
